# Supplementary material for: An electrochemically responsive B–O dynamic bond to switch photoluminescence of boron-nitrogen-doped polyaromatics
Source: Nat Commun. 2024 Jun 17;15:5166. doi: 10.1038/s41467-024-48918-6 (PMC11183244; doi:10.1038/s41467-024-48918-6)
Supplement: Supplementary file 4 — Supplementary Data 1 [file 41467_2024_48918_MOESM4_ESM.txt]

98
Coordinates from ORCA-job 1
  C   -1.21518106182709     -1.95436810101953     -0.00062505580990
  C   -1.20431645645046     -3.34460317869052     -0.05656436178039
  C   0.00004660841820     -4.01531252409319      0.00006740321502
  C   1.20439370071719     -3.34457534548924      0.05670793910324
  C   1.21522621540359     -1.95433979329589      0.00077261375530
  C   0.00001396409047     -1.21643666995410      0.00007620802156
  B   -0.00000383077752      0.31986511910978      0.00008155831589
  N   2.41344856213033     -1.24735335296898     -0.02849593068155
  N   -2.41341982785799     -1.24740963081161      0.02864618922624
  C   2.45443433021158      0.11724540741742      0.18622215064882
  C   3.78240846429759      0.54844640051949      0.29779332385236
  C   4.60651707551064     -0.61074473223891      0.08453198468646
  C   3.74212514399654     -1.69831074001600     -0.14461232894030
  C   -2.45443712305166      0.11718958782520     -0.18606337168295
  C   -3.78242116699707      0.54835973652744     -0.29763610395919
  C   -4.60650297143374     -0.61085230129636     -0.08438446386363
  C   -3.74208605049896     -1.69839949075091      0.14475479115260
  C   -5.98461270904754     -0.76502254952068     -0.02297645247469
  C   -6.54141016820650     -1.99538299641812      0.29311747137739
  C   -5.66124313574025     -3.04862451138009      0.56836144704477
  C   -4.28372392895616     -2.92474796556802      0.50779437797895
  C   -1.36506306938077      0.97631411680161     -0.24408254390459
  C   -1.67928558128556      2.32072229042139     -0.50638198270367
  C   -2.97969263579413      2.79180056001680     -0.66674075457313
  C   -4.03696722128862      1.88178353167496     -0.54693383720956
  C   1.36504023473340      0.97634373175904      0.24424977374207
  C   1.67923134844546      2.32075769877941      0.50655628297753
  C   2.97962760168124      2.79186558426178      0.66691613762620
  C   4.03692343601317      1.88187442434363      0.54710051752130
  C   5.98463026184305     -0.76488095624881      0.02311671633071
  C   6.54145628207960     -1.99522534473389     -0.29298907542285
  C   5.66131367325564     -3.04848688222838     -0.56823426874359
  C   4.28379170264177     -2.92464396273583     -0.50766053165581
  C   -8.04612979925846     -2.22529262702334      0.37236424465426
  C   -8.83968091093971     -0.96932636388120      0.03500446830090
  C   -8.44440458523252     -3.32368639120692     -0.61703669366364
  C   -8.42109453735667     -2.66406265623530      1.79042341557438
  C   -3.29267102884664      4.25624524866015     -0.96215669326044
  C   -2.03848104697140      5.11764798835483     -1.03883526526561
  C   -4.02375685608770      4.35708516713314     -2.30367776868848
  C   -4.18956578103260      4.82060110012696      0.14321328675240
  C   3.29257217840935      4.25631594684590      0.96233938745784
  C   2.03836275447958      5.11768998392802      1.03902118997458
  C   4.02365563884565      4.35716577912815      2.30386110431393
  C   4.18945418495666      4.82069783117222     -0.14302769174428
  C   8.04618118878621     -2.22509692843607     -0.37224689840120
  C   8.83970269022007     -0.96911006986709     -0.03489461167078
  C   8.44449115379575     -3.32347961108844      0.61715219631016
  C   8.42114674293187     -2.66385883775265     -1.79030839187474
  H   -2.11315346668045     -3.91156548952525     -0.15775612772246
  H   0.00005929521521     -5.09949161994267      0.00006434741051
  H   2.11324404636552     -3.91151745482441      0.15789308091806
  H   -6.61236607104309      0.09629556021143     -0.21046677804724
  H   -6.06083256665398     -4.01412727383436      0.85479766703113
  H   -3.68050450766932     -3.77647286615916      0.77951064934127
  H   -0.86286706655015      3.02218602302418     -0.59447042004895
  H   -5.06263593372007      2.21756118108572     -0.64898997690708
  H   0.86279607052726      3.02220121895831      0.59465042312344
  H   5.06258432649007      2.21767570757851      0.64915776094393
  H   6.61236344950022      0.09645178166726      0.21060743511484
  H   6.06092506009682     -4.01397834647275     -0.85467805712714
  H   3.68059224528149     -3.77638213105402     -0.77937901705160
  H   -9.90741092144792     -1.18809454351463      0.09647657546584
  H   -8.62936489226538     -0.15436637346879      0.73079561931305
  H   -8.63118982808486     -0.61769257987001     -0.97762612939924
  H   -9.52110888191628     -3.50271532006429     -0.56577152186004
  H   -7.93846644001265     -4.26587857495675     -0.40110417213422
  H   -8.19717281900784     -3.03480612610180     -1.64101971325651
  H   -8.15262924816253     -1.89636764725057      2.51951608957397
  H   -9.49814120005932     -2.83548142992561      1.85844091013809
  H   -7.91719989068689     -3.58921213935850      2.07361246828585
  H   -2.32375606283910      6.14995152217160     -1.25077357550786
  H   -1.48399903098246      5.11428436972542     -0.09831207452737
  H   -1.36555529135027      4.79163046568817     -1.83464561449992
  H   -4.26366633249420      5.40021262165322     -2.52390151316702
  H   -4.95852203752448      3.79410728808774     -2.29942686649982
  H   -3.40259011147302      3.97287079085530     -3.11588631018006
  H   -3.69156810403185      4.77030524511929      1.11405897783164
  H   -4.42492308690107      5.86737978418220     -0.06361254910800
  H   -5.13210114595637      4.27670002199181      0.21905467683325
  H   2.32361476396101      6.14999890456390      1.25096424938078
  H   1.48388178243491      5.11431783150454      0.09849742793687
  H   1.36544345165116      4.79165440742651      1.83482961698243
  H   4.26354290746168      5.40029735720498      2.52408948632322
  H   4.95843282137629      3.79420787599459      2.29960783695090
  H   3.40249707412031      3.97293450287430      3.11606793100189
  H   3.69145782750085      4.77039492080628     -1.11387368672356
  H   4.42478710856833      5.86748098456430      0.06380330181630
  H   5.13200219804799      4.27681897447227     -0.21887136294666
  H   9.90743791581508     -1.18784977706655     -0.09637748392090
  H   8.62935794011815     -0.15415555511890     -0.73068346382984
  H   8.63121248579177     -0.61748188556251      0.97773813401220
  H   9.52119949642767     -3.50248189447568      0.56587888351055
  H   7.93857453313642     -4.26568441539400      0.40122421209061
  H   8.19725994143473     -3.03460447063773      1.64113679312814
  H   8.15265616224599     -1.89617173730078     -2.51940011108830
  H   9.49819733699369     -2.83524969055140     -1.85833360291699
  H   7.91727404337605     -3.58902171883794     -2.07349252792784
