# Supplementary material for: An electrochemically responsive B–O dynamic bond to switch photoluminescence of boron-nitrogen-doped polyaromatics
Source: Nat Commun. 2024 Jun 17;15:5166. doi: 10.1038/s41467-024-48918-6 (PMC11183244; doi:10.1038/s41467-024-48918-6)
Supplement: Supplementary file 5 — Supplementary Data 2 [file 41467_2024_48918_MOESM5_ESM.txt]

110
Coordinates from ORCA-job 1
  C   -0.01735934402547      0.01787128169630      0.18362302121746
  C   1.37742951546613      0.00917533758737      0.26211142725764
  C   2.06713974733048      1.20499526082365      0.29739667505474
  C   1.39982019092389      2.41245172062286      0.24755855532815
  C   0.01779228237710      2.41198663530105      0.06168245789211
  C   -0.71847745151949      1.21682344529059     -0.02664721454026
  B   -2.27931922567942      1.28161279558373     -0.47000180343454
  N   -0.70295414824844      3.62137889560072      0.04120311925120
  N   -0.74867628867131     -1.17927315101342      0.28533626001300
  C   -2.05067230428634      3.62857437226613      0.39768988485855
  C   -2.43665712387629      4.91242221127148      0.79242707521767
  C   -1.28840615750668      5.75728776693540      0.60237886582904
  C   -0.24410276618184      4.93306546042909      0.12590790367478
  C   -2.12654794948173     -1.22320131272973      0.05745717494815
  C   -2.58953916017011     -2.53515196797165      0.22204230850674
  C   -1.45784284705517     -3.32539473244484      0.61059374499113
  C   -0.34328466639792     -2.45695994251376      0.66988305361502
  C   -1.34269031797009     -4.67034626096001      0.94020865637720
  C   -0.13262459913547     -5.19615113836719      1.36675686530769
  C   0.94803564277148     -4.31103555743599      1.46625612646704
  C   0.86671146821726     -2.96931727682685      1.13564427457657
  C   -2.95143904495065     -0.15494673049555     -0.25680010491972
  C   -4.29478528051471     -0.49367805131784     -0.43476509884660
  C   -4.80966839992124     -1.79297710854199     -0.31340330724337
  C   -3.93396375293551     -2.81848241993558      0.02755418709239
  C   -2.90792670738698      2.54357470054668      0.31897820268384
  C   -4.19046289235466      2.79155253923624      0.80564104788037
  C   -4.62812163516373      4.04545720221024      1.26445178278389
  C   -3.73921169443122      5.11673885080586      1.22799550300381
  C   -1.10018625779686      7.12596753421255      0.75212548771409
  C   0.11095613802187      7.71556107184761      0.41880959919582
  C   1.11626491368875      6.88347909884203     -0.09305624461068
  C   0.96062904970771      5.51716374274658     -0.25033777696338
  C   0.05066664104291     -6.66436401119676      1.73596605678709
  C   0.49430107572935     -6.77793775193836      3.19671064627131
  C   -1.23444002545764     -7.46571580551017      1.56799483943485
  C   1.12215700977904     -7.28760232383593      0.83737149858502
  C   -6.28605148282526     -2.11425408366630     -0.54598256158345
  C   -6.41493069660553     -3.11607947846652     -1.69696695822076
  C   -6.88575278892183     -2.73029883328509      0.72098045587376
  C   -7.10499551696262     -0.87972889840458     -0.90494236653303
  C   -6.05494034181836      4.28206473896557      1.76097934809571
  C   -6.75171555178334      5.29904039464000      0.85248216279552
  C   -6.89351655780199      3.00945780109743      1.76997588116541
  C   -6.01785772780278      4.83126706237049      3.18997947613758
  C   0.36813320092150      9.21181036714755      0.56471789125158
  C   0.66952443514359      9.81803518652425     -0.80838789362162
  C   -0.82820772581508      9.94848157462636      1.15533971851037
  C   1.56800490326526      9.43832014705913      1.48810935097426
  H   1.93561226685817     -0.91058864802117      0.27258707069296
  H   3.14811033730251      1.19317175618555      0.38479031815563
  H   1.95374176407259      3.32944372344759      0.36891365082275
  H   -2.22389428694900     -5.29540798285786      0.87063275090946
  H   1.90351180264818     -4.67566335776185      1.82542277978962
  H   1.74433373067586     -2.36068412508657      1.27977758029011
  H   -4.97610814241011      0.30166261856339     -0.70225545797553
  H   -4.28941602734802     -3.83607743571601      0.14679582810341
  H   -4.89954620645387      1.97462292022621      0.79417618020193
  H   -4.05304454397491      6.10780496455227      1.53668430857279
  H   -1.92388463849305      7.72460179475463      1.11968465159031
  H   2.06175043463089      7.31727305812753     -0.39751602823530
  H   1.76178094905939      4.94539683809687     -0.69586797049657
  H   0.62979796719329     -7.82780588108434      3.46980964755961
  H   1.43944653836839     -6.26272347100754      3.37489133548276
  H   -0.25479873821054     -6.34785986533549      3.86536124474055
  H   -1.05161440543851     -8.50737699205280      1.84019224479720
  H   -1.59089548073934     -7.45007744287541      0.53594427109530
  H   -2.03376213017460     -7.09076353372645      2.21061636874716
  H   2.08321063546615     -6.78321254909827      0.94770832675392
  H   1.26513990144211     -8.34079233808535      1.09334857398210
  H   0.83034429838080     -7.23026300396046     -0.21368845511454
  H   -7.46634689178390     -3.36064888161173     -1.87147892989191
  H   -6.00680004574182     -2.70008241529563     -2.62064546100480
  H   -5.88486993030002     -4.04558964587267     -1.48291090371340
  H   -7.94173010099240     -2.96773513830670      0.56527113305839
  H   -6.81463131825319     -2.03579119435754      1.56130780508548
  H   -6.37353350326103     -3.65166521513671      1.00258176329229
  H   -6.74625762325651     -0.40662862018754     -1.82066789408651
  H   -8.14589618091729     -1.16953567596378     -1.06563273179657
  H   -7.08681495951306     -0.13444441675509     -0.10744335306372
  H   -7.77288788436318      5.48190888662542      1.19835812844192
  H   -6.22554958376053      6.25483653702162      0.84022902400147
  H   -6.80190943368869      4.93041655666222     -0.17445304518980
  H   -7.89135503235211      3.23749741979178      2.15160804384394
  H   -6.45893996506186      2.24011616143999      2.41159095735562
  H   -7.00991612979115      2.59097376803874      0.76874693390482
  H   -5.46624408444148      5.77071438750875      3.24705274874643
  H   -7.03273626267882      5.01550685952129      3.55300118254939
  H   -5.53973589011095      4.11946834940297      3.86707812919723
  H   0.85587863772928     10.89122989008491     -0.71542628013542
  H   1.55002467081110      9.36476597662194     -1.26670555387596
  H   -0.17352540299522      9.67768585616037     -1.48855374145876
  H   -0.59194917374491     11.01076755468415      1.24581629300032
  H   -1.08100087303538      9.57793277344468      2.15099525107826
  H   -1.71370575499929      9.85900861052369      0.52290731833121
  H   2.47341924747768      8.97371605932659      1.09516194592392
  H   1.76205586961925     10.50826676744296      1.60019160462120
  H   1.37884453917615      9.02186839429457      2.48013563305260
  C   -3.27082058184557      1.77290416008546     -2.77213075560323
  C   -3.62233653882974      0.79289986361629     -3.70177519007325
  C   -4.01878900766077      2.95211691485454     -2.79523706448702
  C   -4.66648955194681      0.96987261990807     -4.59744304194655
  H   -3.04795319567252     -0.12974857318079     -3.71858741009614
  C   -5.06966847260873      3.13459176732249     -3.68193864368512
  H   -3.76102846217366      3.74391048180300     -2.09976525769089
  C   -5.46295692060021      2.15104574254161     -4.63506832845023
  H   -4.90174872920428      0.18177351357729     -5.30928259068397
  H   -5.62380921551260      4.07059336842364     -3.66748790784981
  O   -2.18917900597117      1.60584778777301     -1.96399171988763
  O   -6.43826106658142      2.31653134145276     -5.45554656738261
