# Supplementary material for: An electrochemically responsive B–O dynamic bond to switch photoluminescence of boron-nitrogen-doped polyaromatics
Source: Nat Commun. 2024 Jun 17;15:5166. doi: 10.1038/s41467-024-48918-6 (PMC11183244; doi:10.1038/s41467-024-48918-6)
Supplement: Supplementary file 6 — Supplementary Data 3 [file 41467_2024_48918_MOESM6_ESM.txt]

208
Coordinates from ORCA-job 1
  C   -4.51992992008169     -2.81659411466609     -2.58126431662697
  C   -5.11089146000266     -3.43501265269988     -3.68362236692082
  C   -4.50776391806879     -4.54145870015913     -4.24545048982750
  C   -3.33270268782416     -5.04468661340759     -3.72615486456827
  C   -2.75590969105894     -4.42696239740333     -2.61652631162469
  C   -3.34135767681130     -3.30984748934382     -1.99526531564358
  B   -2.68958322566224     -2.64220233677333     -0.65811269116858
  N   -1.60089294103192     -4.97596295819924     -2.03539847296855
  N   -5.14734336339087     -1.71216671040061     -1.98322966925870
  C   -1.34357595482721     -4.79844385251756     -0.67934390647939
  C   -0.40780866282318     -5.74647194087746     -0.24809689759179
  C   -0.02461471698773     -6.50129559819724     -1.40978112568594
  C   -0.76884835286053     -5.99079211638220     -2.49563004883003
  C   -4.91205956805444     -1.38802045262349     -0.64990841833620
  C   -5.88402060538538     -0.48020305553369     -0.20890668618100
  C   -6.72168294739491     -0.19324016929139     -1.33988317052395
  C   -6.22704454203665     -0.95323381310714     -2.42225275042051
  C   -7.79602673075034      0.67223176535939     -1.51028095685611
  C   -8.39223354530700      0.82547125198317     -2.75332325781579
  C   -7.85026116804422      0.09910231807790     -3.82320057286826
  C   -6.78506045842676     -0.77270234170130     -3.68452613591344
  C   -3.85136779449319     -1.83461918356944      0.12335976244989
  C   -3.86994237536103     -1.35348491795532      1.43486952316399
  C   -4.83834534967785     -0.47717113023847      1.95011082897854
  C   -5.84689718643390     -0.03100739837820      1.10275017381488
  C   -1.88684677863060     -3.80952443782316      0.12546250540363
  C   -1.50336595594036     -3.90275373131129      1.46482062557664
  C   -0.60820564435574     -4.85890995851637      1.97236077458493
  C   -0.04203270492341     -5.77323639152773      1.08982107640194
  C   0.90778536147485     -7.51421158404640     -1.60291223370522
  C   1.14138648251657     -8.03012794525358     -2.86945533364858
  C   0.42193933305101     -7.47473270320781     -3.93747540851579
  C   -0.51546708307418     -6.46983054385206     -3.77677737977504
  C   -9.58363063245729      1.74744969799553     -2.99113344506833
  C   -10.01009477024923      2.47774844380137     -1.72330030331400
  C   -9.22680065248146      2.79618897330317     -4.04744389647053
  C   -10.77329278935182      0.92086851783824     -3.48751342998789
  C   -4.79510638046986      0.03411302774407      3.39024798555483
  C   -3.65597644748497     -0.57516084159077      4.19901285287227
  C   -4.61127476597370      1.55448223826698      3.38722479215870
  C   -6.10865445682165     -0.30923370332087      4.09811309072249
  C   -0.20372933717578     -4.89662873644958      3.44675200194223
  C   -0.98175538709724     -3.89797710746061      4.29562698288529
  C   -0.45706750125091     -6.29395800493552      4.01805693915165
  C   1.28663432603948     -4.56785066217468      3.57456123727582
  C   2.14963767757279     -9.14365218472019     -3.13449734284156
  C   2.82737107080543     -9.62599450872901     -1.85751925729408
  C   1.43640061807483    -10.33792128194303     -3.77409145950566
  C   3.23532771891493     -8.63748357173286     -4.08825342731042
  H   -6.05611527010646     -3.09525144942119     -4.07485462332460
  H   -4.97698945202463     -5.03751565529029     -5.08799683756769
  H   -2.90745936194133     -5.94047317462587     -4.15050292806484
  H   -8.14866104704148      1.23490888958198     -0.65532548656138
  H   -8.26830340082428      0.22206649185682     -4.81562953955750
  H   -6.39399594507234     -1.26425051066879     -4.56313685982445
  H   -3.06223402649205     -1.63792625239273      2.09181628269338
  H   -6.59546911453319      0.67183084234258      1.45137392784456
  H   -1.89645048853459     -3.17315061502882      2.15639323091320
  H   0.68231696893457     -6.50336103073898      1.43352298739090
  H   1.45862449874708     -7.88204889909584     -0.74664887294796
  H   0.60428329772505     -7.83167421281778     -4.94452890051585
  H   -1.00300786169446     -6.06032884690804     -4.64980634819643
  H   -10.86860797451825      3.11598820318299     -1.94248464982892
  H   -10.30675911113089      1.78212570193058     -0.93560196492447
  H   -9.21328737155054      3.11475348006476     -1.33378602438591
  H   -10.08003150690109      3.45550717011153     -4.22694553424732
  H   -8.95486478602365      2.33693842718461     -4.99889237240708
  H   -8.38630964325584      3.41140413735346     -3.71840140611905
  H   -11.06041243443538      0.17080918853807     -2.74713639685774
  H   -11.63563104883455      1.56843552842739     -3.66675134487808
  H   -10.54372555505403      0.40261284531468     -4.41995091076930
  H   -3.68831633015043     -0.18477617532077      5.21867682473095
  H   -3.73371911746331     -1.66265246639728      4.25642712939764
  H   -2.67874529530299     -0.32577224413959      3.78177553073535
  H   -4.57897872349411      1.93559631955112      4.41157832738123
  H   -5.42824960761231      2.05782387739665      2.86752646775142
  H   -3.67719364245410      1.83121097402763      2.89338328525653
  H   -6.26283749002905     -1.39041376459706      4.12815827135354
  H   -6.09147238069283      0.05952601398388      5.12721070397882
  H   -6.96771867251786      0.13877738560905      3.59649433254732
  H   -0.67309320521921     -3.99248761960441      5.33919788481196
  H   -0.79412823805850     -2.86718775683846      3.99003816232630
  H   -2.05788439491752     -4.07726592478521      4.24866500842519
  H   -0.16528089997502     -6.33028958949231      5.07112254887478
  H   0.11306034981586     -7.05801247361791      3.48805051840690
  H   -1.51545162884415     -6.55658396419308      3.95017157177578
  H   1.49869485960365     -3.57022785484825      3.18382168863297
  H   1.59357513520056     -4.59398329654393      4.62378920061572
  H   1.90271852889745     -5.28218506136262      3.02586441369719
  H   3.52923598131619    -10.42653163692925     -2.09996654540533
  H   3.39098087414376     -8.82830192906239     -1.36937424906431
  H   2.10601378817497    -10.02281448137571     -1.14009322519343
  H   2.14888446296844    -11.14430092884671     -3.96646404142161
  H   0.97120762618162    -10.06912392903763     -4.72364566873170
  H   0.65629004869113    -10.72474847609266     -3.11442070710532
  H   3.76654879879357     -7.78721513077972     -3.65498471105420
  H   3.96386415023461     -9.42790661058781     -4.28728906038167
  H   2.81660433310748     -8.32073276012250     -5.04459086647271
  C   -0.87046931853171     -0.85710695814555     -0.46290379871117
  C   0.40537470039771     -1.28126664484395     -0.08429263601646
  C   -1.24927990202998      0.43561214297089     -0.09483755502248
  C   1.25859462016583     -0.45293221872081      0.62788827375816
  H   0.72546577166191     -2.27986300789867     -0.36018181743503
  C   -0.39702900958235      1.26316381436685      0.62125091945084
  H   -2.23472630701262      0.78934486483752     -0.37710873950988
  C   0.87796854198838      0.83835647629102      1.00081744330943
  H   2.24478391420120     -0.80514626732459      0.91063614983129
  H   -0.72063890293306      2.25953031546640      0.90004228633686
  O   -1.67002192948808     -1.63089125428238     -1.22099251592750
  O   1.67852118478544      1.60105894557740      1.76831193681424
  B   2.68141789577508      2.64310706540173      1.23339740261710
  C   3.51572138521913      3.07430052933490      2.56642396869153
  C   1.86185826751930      3.93775420502753      0.71272850731750
  C   3.71177699130330      1.90941066352759      0.22396419404732
  C   3.13473305341170      4.16379939847676      3.36839438224388
  C   4.66691036187873      2.37583330909776      2.96999322572562
  C   1.53697498780613      4.87878255890208      1.67811510279499
  C   1.26691574200748      4.17889487901503     -0.52853269057374
  C   4.76142445633241      1.23611240387714      0.82919010274110
  C   3.63043061558392      1.69626671129058     -1.15397143365876
  C   3.88824251962838      4.56934942143982      4.47074738893620
  N   1.99927253201904      4.89831434572205      2.99117537378649
  C   5.42351002206198      2.76936652864453      4.07368183029321
  N   5.09985498056462      1.30062233951260      2.17739979924235
  C   0.63124088946972      5.93012139390124      1.48421402921952
  C   0.39064302515128      5.24146093599058     -0.80100905984986
  H   1.46091521956972      3.48017527222414     -1.32799658676230
  C   5.61487004161002      0.34127346647977      0.17160000275877
  C   4.48154205631271      0.84802469048679     -1.88114366130206
  H   2.83929055464021      2.18804054481456     -1.69904961707037
  C   5.02512291808986      3.86525421514545      4.81120849082081
  H   3.62767150520786      5.45292275886123      5.03110928782027
  C   1.32742667569492      5.91252195550794      3.66471758564867
  H   6.34260671180464      2.26616301118321      4.32850394175799
  C   6.12273820528577      0.38605001332343      2.40322773319762
  C   0.48425622782757      6.58580022906552      2.75391745985627
  C   0.06278657655229      6.11271853779646      0.23242258074621
  C   -0.23729783223873      5.45130179459462     -2.17906189643899
  C   6.47871351460727     -0.21516974350397      1.17656564396774
  C   5.47073863186505      0.15138891760981     -1.19482021150085
  C   4.32642754609573      0.63165162559692     -3.38698194675957
  H   5.62627379184087      4.19277487808918      5.65231312627542
  C   1.28999119110271      6.26784638343687      5.00976914618550
  C   6.72616081212121     -0.05618434404420      3.57618241879046
  C   -0.32867997365950      7.63120562979718      3.17691409479093
  H   -0.63662217791767      6.92610484131142      0.07403835303986
  C   0.22881789982593      4.42209469121923     -3.20180774034999
  C   -1.76157843814818      5.35389739656496     -2.07172643073401
  C   0.13797509109844      6.83958465841722     -2.70496369820633
  C   7.46998355408656     -1.18850825079786      1.12494227062992
  H   6.12245065888460     -0.54311539964848     -1.71308529992385
  C   3.25335249647059      1.52224538584564     -4.00254651889557
  C   5.64962668750808      0.93725476302623     -4.09397273964788
  C   3.94220894356939     -0.82615359967518     -3.65583423746084
  C   0.46746913138312      7.30931813910734      5.40072896170419
  H   1.85414705027496      5.73628166122991      5.76197369278950
  C   7.70436629869614     -1.03095592858827      3.49309512832516
  H   6.43262218987412      0.31335967254160      4.54815568856863
  C   -0.34488121166230      8.02236243234173      4.50765543210455
  H   -0.96228473073045      8.12280976285721      2.44972045408068
  H   -0.23895663482588      4.63346988811360     -4.16603409072331
  H   1.31079637957789      4.45131842783713     -3.34403485882610
  H   -0.04931299837776      3.40606657115027     -2.91565997800076
  H   -2.22194465294875      5.50927777604745     -3.05129725388565
  H   -2.16645490911597      6.10287528037905     -1.38941687802056
  H   -2.06363233323928      4.36914769007930     -1.70822661904961
  H   1.22176518765418      6.93852954930335     -2.80148817588610
  H   -0.30681299963460      7.00658470328830     -3.68985536841937
  H   -0.21339924542445      7.63093422458103     -2.04100626298117
  C   8.11282330041452     -1.60605850795324      2.28116770789116
  H   7.71990885965408     -1.62418829896808      0.16598136493605
  H   3.20666242280802      1.34009622390380     -5.07860115996667
  H   2.26389675248852      1.31567225052987     -3.59098494718130
  H   3.46976030475322      2.58199765968345     -3.85285594105644
  H   5.54771420295956      0.77897959162988     -5.17095181251999
  H   6.45770191518097      0.29641340323894     -3.73846069936328
  H   5.94770152255579      1.97557893343927     -3.93035726317915
  H   2.99208556076511     -1.07151222877700     -3.17636926438978
  H   3.83498222544846     -0.99957618506235     -4.73012889372703
  H   4.69766402023544     -1.51675706101729     -3.27735819164425
  H   0.45337976587348      7.56610996828642      6.45364065273790
  H   8.16073684525629     -1.36146930872508      4.41893928019138
  C   -1.21155313705947      9.16731327694361      5.02217563034703
  C   9.21461315295693     -2.66000296456166      2.27931168577636
  C   -2.05474897750100      9.79486988920051      3.91899413416696
  C   -2.15714335050221      8.65307015613883      6.11072374707276
  C   -0.31387787427688     10.25749099144207      5.61415802272376
  C   9.51843952781650     -3.17607941422270      0.87821451079342
  C   10.49864222098361     -2.05368691805964      2.85210780539541
  C   8.79196572832764     -3.85101980633080      3.14364561949888
  H   -2.65251654227995     10.60762315586266      4.33689525809914
  H   -1.43565864710628     10.21457520926257      3.12333657857809
  H   -2.74191916582930      9.07348473254953      3.47188625012406
  H   -2.77948543214549      9.46987260648576      6.48522928969721
  H   -1.60982882018121      8.23629111751681      6.95722923379966
  H   -2.81696667478837      7.87514648159148      5.72005561619393
  H   0.36323149435078     10.65805020581035      4.85628709426115
  H   -0.92147072846616     11.08175673548222      5.99703529556132
  H   0.29113977683918      9.87596386995850      6.43810073572230
  H   10.31467636225868     -3.92159907853041      0.93099136712959
  H   8.64818491610874     -3.65315148364042      0.42283104863335
  H   9.85584034819202     -2.37695168715269      0.21482277076098
  H   11.29924233684357     -2.79800427042371      2.85783615512485
  H   10.35812601067195     -1.70512098187870      3.87645770218367
  H   10.82925287939430     -1.20419970133300      2.25010419882183
  H   7.87976763215794     -4.30862329942256      2.75449803896662
  H   9.57764642531283     -4.61099205717809      3.14950134802589
  H   8.60559549521466     -3.55550851341518      4.17716619322386
